# Supplementary material for: Hypomethylated domain-enriched DNA motifs prepattern the accessible nucleosome organization in teleosts
Source: Epigenetics Chromatin. 2017 Sep 20;10:44. doi: 10.1186/s13072-017-0152-2 (PMC5607494; doi:10.1186/s13072-017-0152-2)
Supplement: Supplementary file 5 — Additional file 5. SVMDNaseI-weights for all 6-mers. All 6-mers are listed with SVM-weight. [file 13072_2017_152_MOESM5_ESM.xlsx]

## Sheet: Sheet1
Additional file 5: SVM (DNaseI)-weights for all 6-mers.
k-mer	reverse-complement	SVM weight
GCTAAC	GTTAGC	4.10711
CGGAAG	CTTCCG	3.60502
GCTAGC	GCTAGC	3.02203
CGGAAA	TTTCCG	2.54039
ACTAGA	TCTAGT	2.49389
CCGGAA	TTCCGG	2.42641
CACTAG	CTAGTG	2.36432
ACGTCA	TGACGT	2.35976
TAGCAA	TTGCTA	2.30388
CTAGCA	TGCTAG	2.30003
CACGTG	CACGTG	2.20343
CGTCAC	GTGACG	2.19919
ACTTCC	GGAAGT	2.18764
ATGCTA	TAGCAT	2.16952
GCGCCA	TGGCGC	2.11821
TAGCTA	TAGCTA	2.06865
GGCCTA	TAGGCC	2.00045
GCGAGA	TCTCGC	1.97117
AGCTAG	CTAGCT	1.95752
CTAGTA	TACTAG	1.9469
CGTAAC	GTTACG	1.92125
CGCTAG	CTAGCG	1.91686
GTCTCA	TGAGAC	1.8816
AGCTAA	TTAGCT	1.87976
GGAACA	TGTTCC	1.86528
AAGCTA	TAGCTT	1.7857
TGCTAA	TTAGCA	1.77862
GCGTCA	TGACGC	1.76924
GTCACA	TGTGAC	1.75046
TAGCCA	TGGCTA	1.7344
GGACAA	TTGTCC	1.68696
ATCGAA	TTCGAT	1.67216
CCCCGC	GCGGGG	1.66164
GTCCTA	TAGGAC	1.65155
CCTCCC	GGGAGG	1.6209
CATGCG	CGCATG	1.60119
GCTCTA	TAGAGC	1.59722
ATGGCG	CGCCAT	1.58481
GGTAAC	GTTACC	1.58243
CGAGAC	GTCTCG	1.57558
GGCCAC	GTGGCC	1.57228
CCGTAG	CTACGG	1.56899
CTTGAC	GTCAAG	1.56398
CGGCAA	TTGCCG	1.55607
GTCATA	TATGAC	1.54175
CCCCTA	TAGGGG	1.53923
CTAACC	GGTTAG	1.50798
GCGGTA	TACCGC	1.48096
TAACAA	TTGTTA	1.47851
TCGCAA	TTGCGA	1.46223
GTACCA	TGGTAC	1.46113
CGGCTA	TAGCCG	1.45512
GCCTAA	TTAGGC	1.44046
ATTAGC	GCTAAT	1.44038
GGCGGA	TCCGCC	1.43664
CGTCTA	TAGACG	1.43098
GGTTCA	TGAACC	1.43036
GGCTAA	TTAGCC	1.42762
GCGCCC	GGGCGC	1.41993
GCGTAA	TTACGC	1.41453
AGGGGG	CCCCCT	1.40973
CTCGAC	GTCGAG	1.40257
CCCCCA	TGGGGG	1.39729
TACACA	TGTGTA	1.39631
TCGGCA	TGCCGA	1.39317
GTGTTA	TAACAC	1.38482
GCATGC	GCATGC	1.38208
TCATCA	TGATGA	1.37776
GCGCAA	TTGCGC	1.37251
GGCCAA	TTGGCC	1.35611
CATCCG	CGGATG	1.34994
CCCACA	TGTGGG	1.34955
GCTTAA	TTAAGC	1.34084
TGCGCA	TGCGCA	1.3359
GAACGC	GCGTTC	1.33578
TCGCGA	TCGCGA	1.33078
GGTACA	TGTACC	1.32956
GCAGCA	TGCTGC	1.32276
TACCCA	TGGGTA	1.31663
GCTTCC	GGAAGC	1.31553
TAAACA	TGTTTA	1.31537
GATGGC	GCCATC	1.3146
CGTTGC	GCAACG	1.31408
TCTCCA	TGGAGA	1.31335
CGTATC	GATACG	1.31274
TCAGCA	TGCTGA	1.30401
CGGTAG	CTACCG	1.30345
CGGTTA	TAACCG	1.30173
CCTTAA	TTAAGG	1.30127
CTCCCC	GGGGAG	1.29536
GGCAAC	GTTGCC	1.29407
CTTGCA	TGCAAG	1.29194
CAGGCA	TGCCTG	1.27945
GCAGCC	GGCTGC	1.27555
CACCTA	TAGGTG	1.27353
TACGCA	TGCGTA	1.26614
GAACAA	TTGTTC	1.25518
GCATCA	TGATGC	1.25192
GTTGCA	TGCAAC	1.24955
TCAAGA	TCTTGA	1.24923
AGAAGA	TCTTCT	1.24616
GCCTTA	TAAGGC	1.24597
TGGACA	TGTCCA	1.23798
TCACCA	TGGTGA	1.23704
TCAGAA	TTCTGA	1.23657
ATTGAC	GTCAAT	1.23432
GTGGCA	TGCCAC	1.23344
GTAACA	TGTTAC	1.23134
ACTCAA	TTGAGT	1.22895
GCCGCC	GGCGGC	1.22852
CAGGGG	CCCCTG	1.22601
GACATC	GATGTC	1.22241
TGTCAA	TTGACA	1.22133
TGGCCA	TGGCCA	1.21878
TTACAA	TTGTAA	1.21338
ATTCCA	TGGAAT	1.21071
GTCGTA	TACGAC	1.20742
ATGACG	CGTCAT	1.19955
TCAACA	TGTTGA	1.19442
CTGACA	TGTCAG	1.19163
GACCAA	TTGGTC	1.19061
ATTCGA	TCGAAT	1.19035
CCAATC	GATTGG	1.18901
GCGAAC	GTTCGC	1.1887
GTAAAC	GTTTAC	1.1826
ACTACA	TGTAGT	1.18214
TGGAAA	TTTCCA	1.18111
TTCAAA	TTTGAA	1.18091
TACCAA	TTGGTA	1.16252
CTCCCA	TGGGAG	1.1552
ACTGCC	GGCAGT	1.14379
CGTGAC	GTCACG	1.14017
TGACCA	TGGTCA	1.1353
CTTTCA	TGAAAG	1.12907
GCGACA	TGTCGC	1.12524
GACGTA	TACGTC	1.12118
GCCCTA	TAGGGC	1.11885
CTAGAG	CTCTAG	1.11264
ACGTAA	TTACGT	1.10942
CCTTAG	CTAAGG	1.10919
GTGCCA	TGGCAC	1.10293
GTGAAC	GTTCAC	1.10209
GACGCA	TGCGTC	1.09802
GACGTC	GACGTC	1.07956
ATGCGC	GCGCAT	1.07882
CGGCGC	GCGCCG	1.07648
CGCCCA	TGGGCG	1.07119
GTGCAC	GTGCAC	1.07068
AGTACT	AGTACT	1.06529
CGTTAG	CTAACG	1.06285
CTCCAG	CTGGAG	1.06062
GACTCA	TGAGTC	1.05791
ACAGGA	TCCTGT	1.05749
GCCTCA	TGAGGC	1.05455
GATCGC	GCGATC	1.05402
ACCCCA	TGGGGT	1.05292
TGGGAA	TTCCCA	1.05244
CTCTCA	TGAGAG	1.04973
ATCTAG	CTAGAT	1.04765
GTCAAC	GTTGAC	1.03938
CGCGAG	CTCGCG	1.03796
GGTGTA	TACACC	1.0375
CCCTAG	CTAGGG	1.03507
GCACCA	TGGTGC	1.035
GGCGAC	GTCGCC	1.03433
ACTAGG	CCTAGT	1.03386
CTGTCC	GGACAG	1.03342
GTCGCA	TGCGAC	1.03269
GCAAAC	GTTTGC	1.03181
GCGAAA	TTTCGC	1.03173
GTTCAA	TTGAAC	1.03167
GGGACA	TGTCCC	1.03102
GTCAAA	TTTGAC	1.02681
CCGCCC	GGGCGG	1.02509
CGGAGC	GCTCCG	1.02465
TACGAA	TTCGTA	1.02311
CAACAA	TTGTTG	1.02169
ACGTGA	TCACGT	1.01956
GGGCGA	TCGCCC	1.01627
TAGAAA	TTTCTA	1.01384
AGACCA	TGGTCT	0.999746
GATACC	GGTATC	0.99388
CTGCCA	TGGCAG	0.992965
GCGCAC	GTGCGC	0.985904
GTTCCA	TGGAAC	0.984681
GAAACA	TGTTTC	0.980754
CGTCAG	CTGACG	0.978
CGAGAG	CTCTCG	0.973164
GGGACC	GGTCCC	0.972737
ACGCCC	GGGCGT	0.969978
CCAACC	GGTTGG	0.967219
CTCCGC	GCGGAG	0.966499
CGACTC	GAGTCG	0.964906
TCGAAA	TTTCGA	0.964476
CTAGCC	GGCTAG	0.961047
GTGACA	TGTCAC	0.959853
ATTGGC	GCCAAT	0.958697
GTAAAA	TTTTAC	0.958477
CCATAG	CTATGG	0.953619
CCGCTA	TAGCGG	0.953126
GCATCC	GGATGC	0.952659
GGACTA	TAGTCC	0.952145
GGACCA	TGGTCC	0.951833
GACACC	GGTGTC	0.951409
GAATCA	TGATTC	0.948598
CTGCCC	GGGCAG	0.945579
CCTCTA	TAGAGG	0.945327
GGCACA	TGTGCC	0.945014
CCTATC	GATAGG	0.943093
AGTGCG	CGCACT	0.941257
ATAGAC	GTCTAT	0.939964
GACACA	TGTGTC	0.93961
CGACAA	TTGTCG	0.937067
TCACAA	TTGTGA	0.936261
CACACA	TGTGTG	0.933526
TGAAAA	TTTTCA	0.931854
TGAGAA	TTCTCA	0.929522
GAACTA	TAGTTC	0.92161
CGGAGA	TCTCCG	0.919854
TGCGAA	TTCGCA	0.917794
GACCTA	TAGGTC	0.916864
TACCTA	TAGGTA	0.916681
TAACCA	TGGTTA	0.916567
AGAGGG	CCCTCT	0.914688
ACCAAT	ATTGGT	0.911105
AGCTAC	GTAGCT	0.906385
GGTCAC	GTGACC	0.901707
AGACCG	CGGTCT	0.899437
GCACAA	TTGTGC	0.893622
CTATGC	GCATAG	0.890112
GCGGAC	GTCCGC	0.889866
GACCTC	GAGGTC	0.889762
CATCAC	GTGATG	0.888989
AAGGGG	CCCCTT	0.888732
GTCTGA	TCAGAC	0.888555
CCTTTC	GAAAGG	0.888208
TGACAA	TTGTCA	0.885876
TCCTCA	TGAGGA	0.882917
AGTACC	GGTACT	0.881178
TGTGAA	TTCACA	0.879968
GTTAAC	GTTAAC	0.879387
ACCCTA	TAGGGT	0.876764
GGTCTA	TAGACC	0.876658
CTGCTC	GAGCAG	0.875928
CGCCAG	CTGGCG	0.874615
TGAACA	TGTTCA	0.869272
CCTTTA	TAAAGG	0.869263
CTAGGC	GCCTAG	0.868973
CTACTA	TAGTAG	0.868354
AGCCAA	TTGGCT	0.866358
CCCAGC	GCTGGG	0.864388
GGTGCA	TGCACC	0.862051
ACTCCG	CGGAGT	0.861389
CATATC	GATATG	0.861088
CATTGC	GCAATG	0.860049
CGAGTA	TACTCG	0.859244
GATTGC	GCAATC	0.853947
CTACAC	GTGTAG	0.852901
CAGGAA	TTCCTG	0.852734
ATTGGA	TCCAAT	0.851764
ATCAGG	CCTGAT	0.850668
GTCTAA	TTAGAC	0.850198
GCCTAC	GTAGGC	0.850045
GCGCTA	TAGCGC	0.849193
CGGTGA	TCACCG	0.847875
GCAACC	GGTTGC	0.84701
ACACAC	GTGTGT	0.845528
CTCCAC	GTGGAG	0.842856
CACATG	CATGTG	0.842834
TCAAAA	TTTTGA	0.840202
CCCTGC	GCAGGG	0.838685
AGCCTA	TAGGCT	0.837676
CTAATC	GATTAG	0.8371
CTCCTC	GAGGAG	0.836635
GGAGAC	GTCTCC	0.835436
AGTAAC	GTTACT	0.833128
GCGCGA	TCGCGC	0.831569
GCTCAA	TTGAGC	0.830079
GGCTCA	TGAGCC	0.829222
GCTACC	GGTAGC	0.82796
CGACAG	CTGTCG	0.823903
ATACCG	CGGTAT	0.821981
GTAGAC	GTCTAC	0.820549
GCGGCA	TGCCGC	0.819765
TCTCAA	TTGAGA	0.812537
ATTGCC	GGCAAT	0.81247
GGGTAA	TTACCC	0.812252
CTACAA	TTGTAG	0.810269
CAATCA	TGATTG	0.809179
TTGAAA	TTTCAA	0.80866
CAACAG	CTGTTG	0.808084
CCCATA	TATGGG	0.808045
GTTGAA	TTCAAC	0.807503
ATGTGC	GCACAT	0.805871
GCGGCC	GGCCGC	0.805583
TGTAAA	TTTACA	0.805465
ATACAA	TTGTAT	0.805211
GTGCTA	TAGCAC	0.804906
CCGACC	GGTCGG	0.804731
CTTAGC	GCTAAG	0.801037
TAAGAA	TTCTTA	0.800854
GAATGC	GCATTC	0.800092
GGTCAA	TTGACC	0.798619
GACTAA	TTAGTC	0.79859
CAGACA	TGTCTG	0.798543
GCTTAC	GTAAGC	0.79773
CAACGG	CCGTTG	0.7944
GGCTGA	TCAGCC	0.792298
GAGCAC	GTGCTC	0.792296
GAGCTC	GAGCTC	0.791354
CGTTCC	GGAACG	0.791029
AGTCAA	TTGACT	0.790545
TCTGCA	TGCAGA	0.789253
CGAACA	TGTTCG	0.785081
GCTGAA	TTCAGC	0.784713
ATGAGA	TCTCAT	0.784545
CACCCA	TGGGTG	0.779481
CTGCAA	TTGCAG	0.778817
GCAGGC	GCCTGC	0.778563
ATCCAG	CTGGAT	0.774321
GTAGCA	TGCTAC	0.773749
GTACGA	TCGTAC	0.773361
CTATCA	TGATAG	0.771588
GAAAAC	GTTTTC	0.771584
ATGATG	CATCAT	0.769003
AGTAGC	GCTACT	0.767775
CCATGC	GCATGG	0.765889
GGACAC	GTGTCC	0.764432
GAAGAA	TTCTTC	0.764132
ATTGCA	TGCAAT	0.764103
CGGCCA	TGGCCG	0.762386
GAAACC	GGTTTC	0.762107
CTTCAA	TTGAAG	0.75583
CCCGGA	TCCGGG	0.754796
CATTAC	GTAATG	0.753709
CGTCTC	GAGACG	0.753234
CTGTTA	TAACAG	0.753158
GACAGC	GCTGTC	0.752984
TTTAAA	TTTAAA	0.752521
CCGAAA	TTTCGG	0.751813
GCAAGC	GCTTGC	0.751609
CGGGAG	CTCCCG	0.74871
CCCACC	GGTGGG	0.748673
GGCTAC	GTAGCC	0.747929
CGCTGA	TCAGCG	0.746518
CTAAGC	GCTTAG	0.745903
ATACGC	GCGTAT	0.742834
CCTGAC	GTCAGG	0.741476
CGCAAG	CTTGCG	0.740936
GCTTGA	TCAAGC	0.740127
CGGGAA	TTCCCG	0.739004
GTTTCA	TGAAAC	0.733561
CTTATC	GATAAG	0.733313
CTGGCA	TGCCAG	0.732742
CCTGTA	TACAGG	0.732501
TACATA	TATGTA	0.731707
GAGGGC	GCCCTC	0.730951
ACAAGG	CCTTGT	0.730359
AGTTAA	TTAACT	0.729426
CATGGA	TCCATG	0.728695
CCTCGA	TCGAGG	0.727611
CTAACA	TGTTAG	0.727562
CGCACA	TGTGCG	0.720892
CGTAAA	TTTACG	0.719623
GCTCCA	TGGAGC	0.71962
CGCAGC	GCTGCG	0.719517
CGCACC	GGTGCG	0.716958
CCTTGC	GCAAGG	0.716931
GGTAGA	TCTACC	0.716476
ACCACA	TGTGGT	0.716449
ATCACG	CGTGAT	0.715715
CTCACA	TGTGAG	0.715714
GAGCGC	GCGCTC	0.714644
CATCAA	TTGATG	0.714269
CAGCCA	TGGCTG	0.712257
ACCTAT	ATAGGT	0.710675
CTGCGC	GCGCAG	0.710494
TCTAAA	TTTAGA	0.710378
TCAGGA	TCCTGA	0.707217
GTATAA	TTATAC	0.705914
AGTCCC	GGGACT	0.705266
GCGGAA	TTCCGC	0.702527
GGAAAC	GTTTCC	0.701705
CATGAC	GTCATG	0.701386
TAAGGA	TCCTTA	0.701261
CTGAGC	GCTCAG	0.700724
CCCCAA	TTGGGG	0.698694
GAACGA	TCGTTC	0.697247
CCCAAA	TTTGGG	0.697142
CGTGTA	TACACG	0.69646
ACACGC	GCGTGT	0.696276
GAGGCA	TGCCTC	0.696156
AGTCAG	CTGACT	0.693745
AGTGAG	CTCACT	0.693711
GAGAGA	TCTCTC	0.693456
GCTAAA	TTTAGC	0.693077
CGTACG	CGTACG	0.692776
TACGGA	TCCGTA	0.691178
TCATGA	TCATGA	0.690616
AGTCGC	GCGACT	0.689865
ACGTAG	CTACGT	0.68769
GTCCGA	TCGGAC	0.687655
CCTAAG	CTTAGG	0.685534
GAGTAC	GTACTC	0.685332
GCAACA	TGTTGC	0.684809
TCCCAA	TTGGGA	0.683344
AGTGTA	TACACT	0.682996
ACTTAA	TTAAGT	0.682944
GGCGCA	TGCGCC	0.682718
ACGCTA	TAGCGT	0.681429
CTTTGC	GCAAAG	0.680963
GACAAA	TTTGTC	0.679119
CGCACG	CGTGCG	0.678237
CTGTTC	GAACAG	0.677173
ACGGTC	GACCGT	0.67009
TGCCCA	TGGGCA	0.668651
GCAATA	TATTGC	0.667741
CGTTCA	TGAACG	0.667217
ATTCGC	GCGAAT	0.662714
GTTACA	TGTAAC	0.662684
AGGACC	GGTCCT	0.661537
CTGAAG	CTTCAG	0.660373
ATCATG	CATGAT	0.659771
ACAGCA	TGCTGT	0.65968
GCGCGC	GCGCGC	0.658139
TCGTAA	TTACGA	0.656824
TAGGAA	TTCCTA	0.656067
ATCCAC	GTGGAT	0.654642
CTGCTA	TAGCAG	0.654384
AGTTAG	CTAACT	0.654236
GCATAC	GTATGC	0.653367
GTACAA	TTGTAC	0.653058
AGCACC	GGTGCT	0.651291
CGTTAC	GTAACG	0.650185
GGCCGA	TCGGCC	0.648212
GTACAC	GTGTAC	0.647747
CGTACA	TGTACG	0.646209
CTATAG	CTATAG	0.645971
GCACGC	GCGTGC	0.645046
TAGGCA	TGCCTA	0.64288
GACCGC	GCGGTC	0.642473
CATTCA	TGAATG	0.641508
GGTTAC	GTAACC	0.639386
AGGGCG	CGCCCT	0.637602
CTCTAC	GTAGAG	0.635806
GACTTA	TAAGTC	0.635149
CCTAGA	TCTAGG	0.633178
CATAAC	GTTATG	0.633123
TTCCAA	TTGGAA	0.632715
GCAGTA	TACTGC	0.632008
AGGGAG	CTCCCT	0.62979
GCTACA	TGTAGC	0.629499
ACGGGA	TCCCGT	0.629419
GCACGA	TCGTGC	0.62894
GCATAA	TTATGC	0.628518
AGGTCC	GGACCT	0.628139
TATGAA	TTCATA	0.627695
CGCAAC	GTTGCG	0.625741
CCACCA	TGGTGG	0.625276
CAAAGC	GCTTTG	0.622815
AGCTCA	TGAGCT	0.622389
GAGAGC	GCTCTC	0.622262
ACTAGC	GCTAGT	0.621596
CCTAGC	GCTAGG	0.618952
GGCAGA	TCTGCC	0.617972
CCTCAA	TTGAGG	0.61721
GCAAAA	TTTTGC	0.616981
GCCAAC	GTTGGC	0.615497
GAAGCA	TGCTTC	0.615279
CTGAAA	TTTCAG	0.614939
ATCCAA	TTGGAT	0.61399
GTGAGA	TCTCAC	0.613195
AGGCCC	GGGCCT	0.612631
ATTACG	CGTAAT	0.610252
GTGTAA	TTACAC	0.609348
CCGAAG	CTTCGG	0.608783
GTCAGA	TCTGAC	0.603417
CGTCCC	GGGACG	0.601155
GCGTCC	GGACGC	0.600787
GCAAGA	TCTTGC	0.600564
CATACC	GGTATG	0.600323
CCAGCA	TGCTGG	0.599578
ATGGGA	TCCCAT	0.599459
CAACAC	GTGTTG	0.598792
CACTAC	GTAGTG	0.598556
CTTCAC	GTGAAG	0.59602
ACTACC	GGTAGT	0.595116
CCCAAG	CTTGGG	0.594234
CCTCCA	TGGAGG	0.594072
GAGGCC	GGCCTC	0.594043
GACGAA	TTCGTC	0.593024
GCCAGA	TCTGGC	0.592216
ACCGGA	TCCGGT	0.59115
GGTTAA	TTAACC	0.591037
TTGCAA	TTGCAA	0.589877
CGCTTA	TAAGCG	0.58977
CAAAAC	GTTTTG	0.588771
CACGCG	CGCGTG	0.587617
CACTCA	TGAGTG	0.586246
CCATGA	TCATGG	0.583114
CACGAG	CTCGTG	0.581435
ACCTAC	GTAGGT	0.580304
CACCGC	GCGGTG	0.580049
CTCTGA	TCAGAG	0.577679
CATTCG	CGAATG	0.577139
GATACA	TGTATC	0.577124
TACGTA	TACGTA	0.574875
GGATGA	TCATCC	0.573988
ACCGGT	ACCGGT	0.57357
CAACTG	CAGTTG	0.572785
GATGTA	TACATC	0.571295
CCTACA	TGTAGG	0.570158
GATTCA	TGAATC	0.568585
GCGTGA	TCACGC	0.567649
CCCTCA	TGAGGG	0.564785
AAGACG	CGTCTT	0.564491
CTCAAA	TTTGAG	0.563732
CGTCGA	TCGACG	0.562766
GAGACA	TGTCTC	0.561971
CAGGAG	CTCCTG	0.560277
TACAAA	TTTGTA	0.559346
TACTAA	TTAGTA	0.557834
CTCCAA	TTGGAG	0.555889
GGGAAC	GTTCCC	0.55573
GAAATA	TATTTC	0.555344
CTGCAC	GTGCAG	0.554326
AGGCTA	TAGCCT	0.554021
AGTCGA	TCGACT	0.553003
CGCGTC	GACGCG	0.552961
CAACCC	GGGTTG	0.552863
CGCCTC	GAGGCG	0.55025
GTAGAA	TTCTAC	0.549697
TATGCA	TGCATA	0.54912
ACCGAT	ATCGGT	0.548868
CCGACG	CGTCGG	0.547911
CGCCAA	TTGGCG	0.546776
CGCAGA	TCTGCG	0.546742
TGCACA	TGTGCA	0.545343
TGGCAA	TTGCCA	0.543897
GAGAAA	TTTCTC	0.539827
ACCGTA	TACGGT	0.539229
GCGAGC	GCTCGC	0.539089
ACTGCA	TGCAGT	0.538662
CAGTCC	GGACTG	0.537962
CCTCAG	CTGAGG	0.530273
GGGAAA	TTTCCC	0.529746
CAGTAG	CTACTG	0.528911
GTCCAA	TTGGAC	0.528509
GATAGC	GCTATC	0.528479
ATTGTA	TACAAT	0.528167
GTAGGA	TCCTAC	0.527782
GTGAAA	TTTCAC	0.525018
GCGTAC	GTACGC	0.522244
TACTGA	TCAGTA	0.521839
CGTCAA	TTGACG	0.521253
AGCTTA	TAAGCT	0.521137
GGATCA	TGATCC	0.519971
ATTACC	GGTAAT	0.517822
GACAAC	GTTGTC	0.517799
CCTGGC	GCCAGG	0.515312
CATAGG	CCTATG	0.514965
CTGTCA	TGACAG	0.514936
CCACAA	TTGTGG	0.514591
CGTGCA	TGCACG	0.514437
CGCGAA	TTCGCG	0.513902
GCCGGA	TCCGGC	0.51326
GATAAC	GTTATC	0.513133
CGTCCA	TGGACG	0.512072
ATACCA	TGGTAT	0.510905
ACTCGA	TCGAGT	0.509881
CATTGA	TCAATG	0.509582
GCGATA	TATCGC	0.507036
AGTGGC	GCCACT	0.506465
GTATTA	TAATAC	0.505941
GTATCA	TGATAC	0.505775
GGCGCC	GGCGCC	0.503936
ATATCC	GGATAT	0.501472
CATCGC	GCGATG	0.500444
ACAGGC	GCCTGT	0.500204
AGTACA	TGTACT	0.499949
ACTGAC	GTCAGT	0.499922
GAGTGA	TCACTC	0.499075
CACGCC	GGCGTG	0.498367
GCCATA	TATGGC	0.498106
CAAGAG	CTCTTG	0.497008
GATCAC	GTGATC	0.496279
CACACC	GGTGTG	0.494988
GGTAAA	TTTACC	0.494708
ATGATA	TATCAT	0.493752
CGAAAG	CTTTCG	0.489703
GAGAAC	GTTCTC	0.488444
ATTGAG	CTCAAT	0.487471
AGTCAC	GTGACT	0.487332
ACGTAC	GTACGT	0.487292
ACTTGG	CCAAGT	0.48686
ATTTGC	GCAAAT	0.486103
GAGCAA	TTGCTC	0.485688
CCTGAA	TTCAGG	0.48443
CCCTCC	GGAGGG	0.484233
CCGTCG	CGACGG	0.483992
CATGCC	GGCATG	0.483018
CGCTCC	GGAGCG	0.482336
TAAGCA	TGCTTA	0.480312
CAATAG	CTATTG	0.480132
CCTGCG	CGCAGG	0.479035
TCGTCA	TGACGA	0.478825
CTCGGC	GCCGAG	0.478284
ACTGCG	CGCAGT	0.4767
GCCCAC	GTGGGC	0.475619
AAGAGA	TCTCTT	0.475333
GACTGC	GCAGTC	0.475305
GTCTTA	TAAGAC	0.474738
GAGCGA	TCGCTC	0.473895
ATGGCC	GGCCAT	0.470909
CCGACA	TGTCGG	0.469813
CGCGTA	TACGCG	0.467399
AACCAA	TTGGTT	0.466912
ACAGCG	CGCTGT	0.466236
CTATCC	GGATAG	0.465359
ACACAA	TTGTGT	0.464588
CGTATA	TATACG	0.46439
CCTCCG	CGGAGG	0.463569
TAAATA	TATTTA	0.461759
GGATAC	GTATCC	0.461321
AGCGCA	TGCGCT	0.461155
CTGCGA	TCGCAG	0.457757
CTGCAG	CTGCAG	0.456963
GCCAAA	TTTGGC	0.45674
AGCGAC	GTCGCT	0.456642
CTACAG	CTGTAG	0.456364
TCGACA	TGTCGA	0.4562
CCATGG	CCATGG	0.456131
CTTAAG	CTTAAG	0.455931
GACTCC	GGAGTC	0.454993
CTCGCA	TGCGAG	0.454711
CATCCA	TGGATG	0.454174
CAGTTC	GAACTG	0.453745
GGTATA	TATACC	0.45354
AAGGCA	TGCCTT	0.452671
CGGCAG	CTGCCG	0.45237
GCCACA	TGTGGC	0.451062
GCCTGA	TCAGGC	0.448791
AGAACG	CGTTCT	0.447699
CAGAGA	TCTCTG	0.446853
CCCCGG	CCGGGG	0.446432
GATGCA	TGCATC	0.444245
AGGAGG	CCTCCT	0.443872
AGGCCT	AGGCCT	0.44332
CGATCA	TGATCG	0.442018
AAGTGA	TCACTT	0.44098
CGCTTC	GAAGCG	0.437995
GCTGCA	TGCAGC	0.437567
ATGCAA	TTGCAT	0.436277
CATTCC	GGAATG	0.436188
CCTTCG	CGAAGG	0.436152
ACTGTA	TACAGT	0.43611
ACGATC	GATCGT	0.435955
ACTCCC	GGGAGT	0.435866
ACTTGA	TCAAGT	0.435553
AAGTAC	GTACTT	0.435194
TCACGA	TCGTGA	0.434708
CTCAGC	GCTGAG	0.434435
CGCGAC	GTCGCG	0.433826
CCCCGA	TCGGGG	0.433052
TGCCAA	TTGGCA	0.432971
AGGATC	GATCCT	0.43211
CGAATC	GATTCG	0.431695
CAGCGC	GCGCTG	0.431518
ATCTCA	TGAGAT	0.430173
CTCTCC	GGAGAG	0.429769
ATGTAA	TTACAT	0.427655
CAAACA	TGTTTG	0.42753
ACGCGA	TCGCGT	0.426845
GACTAC	GTAGTC	0.425493
GGGCTA	TAGCCC	0.42402
CAACGC	GCGTTG	0.422703
GCAGAC	GTCTGC	0.421768
CGATTC	GAATCG	0.421073
CTCACC	GGTGAG	0.41942
ACATGA	TCATGT	0.419253
CGATAA	TTATCG	0.419213
TCCGAA	TTCGGA	0.418278
ATTCAC	GTGAAT	0.417315
CCGCGA	TCGCGG	0.416378
AGGGTC	GACCCT	0.416189
ACACGA	TCGTGT	0.415588
CAGACG	CGTCTG	0.414463
CCAGTC	GACTGG	0.41324
CGGATA	TATCCG	0.412962
TCCACA	TGTGGA	0.412624
CTCAAG	CTTGAG	0.411604
ACATCC	GGATGT	0.410633
GCTGAC	GTCAGC	0.410144
ATCGCC	GGCGAT	0.409738
CCTCGC	GCGAGG	0.407388
ACAACA	TGTTGT	0.406754
AGTGAC	GTCACT	0.406073
CGGCGA	TCGCCG	0.403431
CACTGC	GCAGTG	0.401276
TATTCA	TGAATA	0.397818
CGAGGC	GCCTCG	0.3978
GCCCCC	GGGGGC	0.397734
ACGGGG	CCCCGT	0.396516
CTCCGA	TCGGAG	0.396198
GCAGGA	TCCTGC	0.394548
GAGCCA	TGGCTC	0.394387
CTACGA	TCGTAG	0.393574
CGATAC	GTATCG	0.393058
ACTCAC	GTGAGT	0.392093
CGCTAA	TTAGCG	0.391996
AGGACG	CGTCCT	0.391608
ATCTGA	TCAGAT	0.390076
TGGTAA	TTACCA	0.3898
CATCGA	TCGATG	0.389399
TCCAAA	TTTGGA	0.389069
GCACAC	GTGTGC	0.388788
CTAAAC	GTTTAG	0.388535
TATAAA	TTTATA	0.384839
CCCCAC	GTGGGG	0.384333
GTAGTA	TACTAC	0.383836
CTGGGA	TCCCAG	0.383154
CTGTAC	GTACAG	0.38291
CTGGAA	TTCCAG	0.382231
CGTAGC	GCTACG	0.38204
GTGCGA	TCGCAC	0.381474
AGTGCC	GGCACT	0.38131
CGCTCA	TGAGCG	0.381073
GAAGAC	GTCTTC	0.381059
GCATTA	TAATGC	0.378867
AACGCA	TGCGTT	0.378483
CGACCA	TGGTCG	0.378456
CGCCAC	GTGGCG	0.37608
CCGTGC	GCACGG	0.375407
GCCACC	GGTGGC	0.374374
AGGTGA	TCACCT	0.374188
CAGATG	CATCTG	0.373683
AGCCAC	GTGGCT	0.372992
GTCCAC	GTGGAC	0.371945
CTAATA	TATTAG	0.370927
GTATGA	TCATAC	0.370919
CCCCCG	CGGGGG	0.370009
ACACCA	TGGTGT	0.369572
GAGTCC	GGACTC	0.366536
AGTAGA	TCTACT	0.366041
GTGTCA	TGACAC	0.365662
GATTAC	GTAATC	0.36555
CGCTGC	GCAGCG	0.363617
GCTTCA	TGAAGC	0.363458
CTTACC	GGTAAG	0.363046
GAAGGC	GCCTTC	0.360253
CGGTAA	TTACCG	0.359986
TAGTGA	TCACTA	0.359602
CAGGCC	GGCCTG	0.356584
CTGTGC	GCACAG	0.356251
CAACCA	TGGTTG	0.353496
GACTGA	TCAGTC	0.35346
TTAAAA	TTTTAA	0.351886
TTAGAA	TTCTAA	0.350571
TATTGA	TCAATA	0.350382
CAAAGG	CCTTTG	0.349553
AGTTGA	TCAACT	0.349171
ACCGCT	AGCGGT	0.348274
CGGACA	TGTCCG	0.348191
ACCTAG	CTAGGT	0.346049
AAGACA	TGTCTT	0.346021
CCATAA	TTATGG	0.345293
ACAGAC	GTCTGT	0.342615
AAGTAA	TTACTT	0.34249
AATGGA	TCCATT	0.34241
CCCTGA	TCAGGG	0.341485
CCGAGG	CCTCGG	0.340688
ATCAGC	GCTGAT	0.340275
CGCGCA	TGCGCG	0.340259
CGAGGA	TCCTCG	0.340149
AGGAAA	TTTCCT	0.339303
CCATTA	TAATGG	0.337842
CCTACG	CGTAGG	0.336494
TCCGCA	TGCGGA	0.336218
TTATAA	TTATAA	0.335932
GGCGTA	TACGCC	0.335861
CCAATA	TATTGG	0.335246
CCCAAC	GTTGGG	0.334689
AGCGAA	TTCGCT	0.334087
CCCCTC	GAGGGG	0.334043
AATGGC	GCCATT	0.332977
GAAGTA	TACTTC	0.33135
AAGGCC	GGCCTT	0.331205
ACCTGA	TCAGGT	0.331026
CAATCG	CGATTG	0.330333
CGTGCC	GGCACG	0.330103
TATCAA	TTGATA	0.329268
GAAGTC	GACTTC	0.329109
AAGTAG	CTACTT	0.328957
CTTGTC	GACAAG	0.328693
CAGCTC	GAGCTG	0.326845
ATTAAC	GTTAAT	0.326555
CCACTA	TAGTGG	0.325583
CTTGAA	TTCAAG	0.324849
CCTTGA	TCAAGG	0.324618
CACCCG	CGGGTG	0.322171
AGAAGC	GCTTCT	0.320185
CGACGA	TCGTCG	0.320176
GGAAGA	TCTTCC	0.319395
AGCATG	CATGCT	0.317366
CTGTGA	TCACAG	0.317032
CGTAGA	TCTACG	0.316736
CTCTTC	GAAGAG	0.316586
CGCGCG	CGCGCG	0.316517
AGATGG	CCATCT	0.31633
GCTAGA	TCTAGC	0.316173
AGCCGC	GCGGCT	0.315448
GAAAAA	TTTTTC	0.315047
ATTCCG	CGGAAT	0.315001
CACTCC	GGAGTG	0.313776
CCTTCC	GGAAGG	0.31222
ACCACG	CGTGGT	0.311058
CGAAAC	GTTTCG	0.311009
CTTCCC	GGGAAG	0.310083
TAGACA	TGTCTA	0.309733
GCCTCC	GGAGGC	0.308056
GTCGAA	TTCGAC	0.30779
CCTGTC	GACAGG	0.307532
CTTAAC	GTTAAG	0.305518
TATCGA	TCGATA	0.304117
GCCGAA	TTCGGC	0.303891
GCCGCA	TGCGGC	0.303512
CAAGAC	GTCTTG	0.303109
ACTACG	CGTAGT	0.302035
AACTTC	GAAGTT	0.299724
CGAGAA	TTCTCG	0.29965
CAAGGC	GCCTTG	0.299426
GCGACC	GGTCGC	0.298606
TCTTAA	TTAAGA	0.298389
CACAAG	CTTGTG	0.297979
CATTAG	CTAATG	0.296897
TCTACA	TGTAGA	0.295503
CTGAAC	GTTCAG	0.295379
ACAAGC	GCTTGT	0.294448
CAGCAC	GTGCTG	0.294061
ATCTTG	CAAGAT	0.293884
TGTTAA	TTAACA	0.293673
GGGTTA	TAACCC	0.292761
CGACAC	GTGTCG	0.292566
TGCAAA	TTTGCA	0.292559
ATCGAC	GTCGAT	0.291174
CAATAC	GTATTG	0.289741
GGGAGA	TCTCCC	0.288602
GCCGGC	GCCGGC	0.286687
ATGATC	GATCAT	0.286
ACGAGA	TCTCGT	0.285591
ATAGGC	GCCTAT	0.285325
ACTCAT	ATGAGT	0.284792
GCTTTA	TAAAGC	0.283929
ATAGCA	TGCTAT	0.283404
CATGTA	TACATG	0.282431
GTTCGA	TCGAAC	0.281734
AGAACA	TGTTCT	0.281209
CTACCA	TGGTAG	0.277956
ATTGAA	TTCAAT	0.277656
CCTGGA	TCCAGG	0.276863
TACAGA	TCTGTA	0.276303
AGATCG	CGATCT	0.276154
CGGTGC	GCACCG	0.276001
ACCACC	GGTGGT	0.275282
CCAAGG	CCTTGG	0.274567
AGTCCA	TGGACT	0.274082
CGACGC	GCGTCG	0.273322
GTATAC	GTATAC	0.273033
ATGTAC	GTACAT	0.271268
AGTGCA	TGCACT	0.26952
GCCCGA	TCGGGC	0.269072
CAATGG	CCATTG	0.268712
CCCGAG	CTCGGG	0.268664
GATCGA	TCGATC	0.267527
AGCGTA	TACGCT	0.266584
ACACCC	GGGTGT	0.266558
CAAGTC	GACTTG	0.266124
GCCCCA	TGGGGC	0.264811
GAGTCA	TGACTC	0.264437
ACCTAA	TTAGGT	0.264166
GTTTGA	TCAAAC	0.263603
CTCTGC	GCAGAG	0.262088
ACCTCG	CGAGGT	0.261814
CAGGTC	GACCTG	0.261735
CGAGTC	GACTCG	0.260738
ACTCGC	GCGAGT	0.260181
CGTTAA	TTAACG	0.259243
CACCAG	CTGGTG	0.258728
GAACCA	TGGTTC	0.258683
ATGCCG	CGGCAT	0.258683
CGTCGC	GCGACG	0.258489
ATGCGG	CCGCAT	0.258238
GCTGTA	TACAGC	0.257843
ACCAGG	CCTGGT	0.257541
ACTACT	AGTAGT	0.257044
ACATGC	GCATGT	0.256403
GTGTGA	TCACAC	0.255138
CGACCG	CGGTCG	0.255002
CGTGAA	TTCACG	0.254903
GGAGTA	TACTCC	0.254232
ACGTGG	CCACGT	0.254187
AGTAGG	CCTACT	0.253249
GCTGCC	GGCAGC	0.252151
AAGAGC	GCTCTT	0.249521
AACTTA	TAAGTT	0.248906
GACGGA	TCCGTC	0.248227
GGAGCC	GGCTCC	0.247968
CCTGCA	TGCAGG	0.247911
CTCGAG	CTCGAG	0.247059
GCTCCC	GGGAGC	0.247029
CACAGC	GCTGTG	0.246311
GGAGGA	TCCTCC	0.245939
CGCCTA	TAGGCG	0.245888
CCGTAC	GTACGG	0.243973
GATATC	GATATC	0.240465
AGGACA	TGTCCT	0.239728
GCTGGA	TCCAGC	0.239495
TCATAA	TTATGA	0.238189
CAGCTG	CAGCTG	0.236648
CTAGGA	TCCTAG	0.23635
AACGAA	TTCGTT	0.236039
TGAGCA	TGCTCA	0.235752
CCTCTC	GAGAGG	0.235442
CGATGC	GCATCG	0.234812
CGGCAC	GTGCCG	0.234517
CAGTCA	TGACTG	0.2338
ATGGCA	TGCCAT	0.233021
GTTAAA	TTTAAC	0.232551
ACACAG	CTGTGT	0.232469
AAGTCG	CGACTT	0.232388
AGGGTG	CACCCT	0.231631
CGCATA	TATGCG	0.231337
ACGAGG	CCTCGT	0.230607
AGGATA	TATCCT	0.229878
GCCAGC	GCTGGC	0.228965
CAACGA	TCGTTG	0.228916
AAGGGA	TCCCTT	0.228515
AGCCCA	TGGGCT	0.228237
GGCTTA	TAAGCC	0.227258
CTCGTA	TACGAG	0.226282
GATGAC	GTCATC	0.22595
CACGAA	TTCGTG	0.224727
GCACCC	GGGTGC	0.223031
CTGACC	GGTCAG	0.221896
ATCCCG	CGGGAT	0.221791
AACTAA	TTAGTT	0.221722
GAGACC	GGTCTC	0.219462
AGGGCA	TGCCCT	0.218111
AAGTGG	CCACTT	0.218022
CCCATC	GATGGG	0.21751
CTCCTA	TAGGAG	0.217491
GATTAA	TTAATC	0.217487
GTCGAC	GTCGAC	0.217388
CAAGCG	CGCTTG	0.217289
GATCAA	TTGATC	0.217233
CAGAGC	GCTCTG	0.215588
GATTCC	GGAATC	0.215459
TCCTAA	TTAGGA	0.215263
AACTCA	TGAGTT	0.213864
AGCCAG	CTGGCT	0.213519
GAATAC	GTATTC	0.211061
GGAGCA	TGCTCC	0.210392
AAGGCG	CGCCTT	0.210354
AGGCAC	GTGCCT	0.209484
ATCGCG	CGCGAT	0.209412
ACCCAG	CTGGGT	0.20881
CCGGCC	GGCCGG	0.208699
AACTCC	GGAGTT	0.20862
ATCCGG	CCGGAT	0.20818
CTCGTC	GACGAG	0.208126
CATAAG	CTTATG	0.207398
CTCAAC	GTTGAG	0.207359
AGACTG	CAGTCT	0.20685
AGATCA	TGATCT	0.206319
CACTTC	GAAGTG	0.201253
GCTCGA	TCGAGC	0.200308
AAACAA	TTGTTT	0.19922
GGTTTA	TAAACC	0.198292
GCGGGA	TCCCGC	0.198287
CGCAAA	TTTGCG	0.198264
AAGACC	GGTCTT	0.19817
CCAGCC	GGCTGG	0.197338
ATACCC	GGGTAT	0.197133
CTTGCC	GGCAAG	0.195916
AAGCGA	TCGCTT	0.195765
CCAACA	TGTTGG	0.193185
ATCTTA	TAAGAT	0.192795
CATAAA	TTTATG	0.192063
CATTTC	GAAATG	0.190086
ACCCGG	CCGGGT	0.19006
CGTTGA	TCAACG	0.189889
CTGTAA	TTACAG	0.188757
GATATA	TATATC	0.187552
CACGGA	TCCGTG	0.187269
ACTATC	GATAGT	0.186679
ACGCAC	GTGCGT	0.185289
GACGCC	GGCGTC	0.184099
ACGCAA	TTGCGT	0.18408
CAGATC	GATCTG	0.183902
ATGTAG	CTACAT	0.181401
CCCTAA	TTAGGG	0.18105
CAGAGG	CCTCTG	0.177843
CCGTAA	TTACGG	0.176629
ATGGTA	TACCAT	0.175593
CAGGGA	TCCCTG	0.174495
CGGGCA	TGCCCG	0.173642
ATATGC	GCATAT	0.172965
CCTTAC	GTAAGG	0.172289
AACGAC	GTCGTT	0.172084
AACTAC	GTAGTT	0.171707
TAATAA	TTATTA	0.171536
GCGTTA	TAACGC	0.171219
ATATGG	CCATAT	0.170941
AGGCAG	CTGCCT	0.170327
AGAGAC	GTCTCT	0.170196
GACAGA	TCTGTC	0.169617
GCAGAA	TTCTGC	0.16949
CACTGA	TCAGTG	0.169145
GTGGTA	TACCAC	0.168586
CATGCA	TGCATG	0.168155
CTGGCC	GGCCAG	0.167909
CATGTC	GACATG	0.167415
GATAAA	TTTATC	0.166969
GGTCGA	TCGACC	0.166399
AGCTTC	GAAGCT	0.16547
CCATTC	GAATGG	0.160905
CTACGC	GCGTAG	0.16086
AATGAC	GTCATT	0.159919
CGCTAC	GTAGCG	0.158605
TCGCCA	TGGCGA	0.157674
CTGGTC	GACCAG	0.15702
ATCCCC	GGGGAT	0.156404
GACCAC	GTGGTC	0.155779
TAATGA	TCATTA	0.155557
AAGGGC	GCCCTT	0.155538
GAAAGC	GCTTTC	0.154493
AAGAAA	TTTCTT	0.154446
AGGAGC	GCTCCT	0.151913
CAATTC	GAATTG	0.1519
CGTACC	GGTACG	0.150741
ACGGCT	AGCCGT	0.150711
ATCTAA	TTAGAT	0.149527
TCGAGA	TCTCGA	0.149436
CACAAC	GTTGTG	0.14868
GGCGAA	TTCGCC	0.148429
GCTCAC	GTGAGC	0.147004
CCGATA	TATCGG	0.146523
CAGTCG	CGACTG	0.145215
TAACTA	TAGTTA	0.144951
CGTAAG	CTTACG	0.14472
CTATAC	GTATAG	0.144705
GAGCCC	GGGCTC	0.144308
GAGTGC	GCACTC	0.144088
GGGGGA	TCCCCC	0.143419
AAGCCA	TGGCTT	0.142802
CAAGGG	CCCTTG	0.142761
AGCAGG	CCTGCT	0.141966
CCCGTA	TACGGG	0.141813
CATACG	CGTATG	0.138858
AGTTGG	CCAACT	0.1388
CGATTA	TAATCG	0.138415
ATCGGC	GCCGAT	0.138356
ATCAAC	GTTGAT	0.137642
AGCGCC	GGCGCT	0.136745
GGACCC	GGGTCC	0.136719
AAAGAA	TTCTTT	0.136706
CTTTAC	GTAAAG	0.135897
CGATGA	TCATCG	0.135284
TACTCA	TGAGTA	0.133987
CCGGTA	TACCGG	0.133803
TATACA	TGTATA	0.132037
TATAGA	TCTATA	0.131925
CATCTA	TAGATG	0.128758
ATCTCG	CGAGAT	0.127993
ACGAGC	GCTCGT	0.127567
CAAAGA	TCTTTG	0.125886
CTTCTC	GAGAAG	0.125224
GGCCCA	TGGGCC	0.123907
AGGCCA	TGGCCT	0.12337
ATTTTG	CAAAAT	0.123128
ATTTGA	TCAAAT	0.122431
CGGGCC	GGCCCG	0.121396
CCGAGC	GCTCGG	0.120925
ACATCA	TGATGT	0.120247
ATAGGG	CCCTAT	0.120194
GTGGGA	TCCCAC	0.120048
ACTCCA	TGGAGT	0.117417
AGTTAC	GTAACT	0.116788
ATCTAC	GTAGAT	0.116682
CGTGAG	CTCACG	0.116238
TCCCCA	TGGGGA	0.116072
TGATCA	TGATCA	0.11464
AGAGGA	TCCTCT	0.114434
CACATC	GATGTG	0.114134
GACATA	TATGTC	0.113292
CCCGAA	TTCGGG	0.113013
TAGAGA	TCTCTA	0.112726
CAGAAA	TTTCTG	0.1125
CTTGTA	TACAAG	0.112491
CCCAGG	CCTGGG	0.111112
ACTTAG	CTAAGT	0.110743
TCTGAA	TTCAGA	0.108846
AGAGAG	CTCTCT	0.108442
ACCAAC	GTTGGT	0.107588
CGGGTA	TACCCG	0.107127
ACCCGA	TCGGGT	0.105237
AGACGC	GCGTCT	0.104901
AGCAGA	TCTGCT	0.104023
CAAGAA	TTCTTG	0.103578
GAAGGA	TCCTTC	0.100942
AGATAC	GTATCT	0.10085
ATGACC	GGTCAT	0.0977386
GAACAC	GTGTTC	0.0972314
AAGCGC	GCGCTT	0.0971553
AGTCGG	CCGACT	0.0959978
CACATA	TATGTG	0.095949
CCGGCA	TGCCGG	0.0957171
GAACTC	GAGTTC	0.0933601
AATCGG	CCGATT	0.0926404
AAAGAC	GTCTTT	0.0915101
AGCAAC	GTTGCT	0.0902366
CCTGAG	CTCAGG	0.0900292
AGGTTC	GAACCT	0.0898022
ATGCGA	TCGCAT	0.0897568
ATGGGC	GCCCAT	0.0886819
CACACG	CGTGTG	0.0884665
ATCGGG	CCCGAT	0.0881136
CCAAGA	TCTTGG	0.087752
GGCCCC	GGGGCC	0.0874172
ACTCAG	CTGAGT	0.08675
CACAAA	TTTGTG	0.0854253
AGACAA	TTGTCT	0.0842657
TGATAA	TTATCA	0.0836121
AGAGGC	GCCTCT	0.0831701
GTTCTA	TAGAAC	0.0830197
CGCCCC	GGGGCG	0.0823312
CCGTTA	TAACGG	0.0814981
GTGCAA	TTGCAC	0.0774948
GTTATA	TATAAC	0.0772306
ACTAAA	TTTAGT	0.0770995
GATGGA	TCCATC	0.0765822
GAATAA	TTATTC	0.075829
CCCGAC	GTCGGG	0.074062
ACACTG	CAGTGT	0.0727007
GTCCCA	TGGGAC	0.0661171
CGAAGA	TCTTCG	0.065154
ATGTGA	TCACAT	0.0641333
CATAGC	GCTATG	0.0640187
CAGCAG	CTGCTG	0.0634225
CGGACG	CGTCCG	0.0628129
CCCCAG	CTGGGG	0.0611945
ATAGCC	GGCTAT	0.060885
AGTATG	CATACT	0.0606205
GTGGAA	TTCCAC	0.0584218
ACTTGC	GCAAGT	0.0562256
AGATGC	GCATCT	0.0552341
GAATGA	TCATTC	0.0550505
TAATTA	TAATTA	0.0543577
CTCGAA	TTCGAG	0.054201
TGTACA	TGTACA	0.0533621
ACGCTC	GAGCGT	0.0524763
ACAAGA	TCTTGT	0.0513742
GTTGTA	TACAAC	0.0500071
GCCGTA	TACGGC	0.0498893
CAATGA	TCATTG	0.0498744
GGGCAC	GTGCCC	0.0481152
TAAAAA	TTTTTA	0.0478353
ACAATG	CATTGT	0.0466467
AAGCAG	CTGCTT	0.0457356
TCCCGA	TCGGGA	0.0456492
GAGGTA	TACCTC	0.0455351
ATGAAC	GTTCAT	0.0453593
GGGTCA	TGACCC	0.0441926
AAGCTT	AAGCTT	0.0433729
ATCCGC	GCGGAT	0.0431393
ACCAGC	GCTGGT	0.0414694
CCACCC	GGGTGG	0.0403501
AGAGCG	CGCTCT	0.0403222
GGATAA	TTATCC	0.0400847
ACGTTG	CAACGT	0.0398448
ACTGAG	CTCAGT	0.0388071
AGCATA	TATGCT	0.0383387
GACCGA	TCGGTC	0.0379421
AGCTCC	GGAGCT	0.0378868
AGCAGC	GCTGCT	0.0378214
GGTGAA	TTCACC	0.0373857
CGGGTC	GACCCG	0.0359625
CAGGCG	CGCCTG	0.0357376
ACTGGC	GCCAGT	0.0354739
TAATCA	TGATTA	0.0354222
ATCCTA	TAGGAT	0.0345961
AGCAAG	CTTGCT	0.0343499
GCCGAC	GTCGGC	0.0340443
CAGACC	GGTCTG	0.0306441
AAATGG	CCATTT	0.0304071
CATACA	TGTATG	0.0303722
ATCAAA	TTTGAT	0.0297967
ATACGA	TCGTAT	0.0296176
CATGGG	CCCATG	0.0264018
ACCGCA	TGCGGT	0.0260293
CAAGCA	TGCTTG	0.0259937
CAGTAC	GTACTG	0.0239391
AGGTAG	CTACCT	0.0228368
CAGCGG	CCGCTG	0.0217215
ACCAGA	TCTGGT	0.0200801
AATGAA	TTCATT	0.0192419
ATCAGA	TCTGAT	0.0189842
ATTCAA	TTGAAT	0.0189744
AACGGA	TCCGTT	0.0184216
CGGATC	GATCCG	0.0176526
GGTGAC	GTCACC	0.0172567
CTTTGA	TCAAAG	0.0155893
CTACCC	GGGTAG	0.0147707
ATTGCG	CGCAAT	0.0125614
CATGAA	TTCATG	0.0115116
CACTAA	TTAGTG	0.0109143
ACACGT	ACGTGT	0.0102373
CGATCG	CGATCG	0.00912841
ATCGAG	CTCGAT	0.00877984
AATTTC	GAAATT	0.00834418
CATCTC	GAGATG	0.00800173
AAAGCA	TGCTTT	0.00799938
ATAACA	TGTTAT	0.00692586
AGCTGA	TCAGCT	0.00623764
AACTCG	CGAGTT	0.00591781
ATAAGA	TCTTAT	0.00573992
CCCGCC	GGCGGG	0.00569028
GATTGA	TCAATC	0.00325249
AGGCGA	TCGCCT	0.00276182
ACATAC	GTATGT	0.00193499
CGTGTC	GACACG	0.00150676
ATAAGC	GCTTAT	0.000775808
AGGTCG	CGACCT	0.000517229
AGTGGG	CCCACT	0.000269981
ATACAC	GTGTAT	-6.82698e-06
AATGAG	CTCATT	-0.000914991
TAGCGA	TCGCTA	-0.00143964
AACAGC	GCTGTT	-0.00254391
CAGCGA	TCGCTG	-0.0032776
GGGTGA	TCACCC	-0.00380602
ACGTCC	GGACGT	-0.00396023
AGCTGC	GCAGCT	-0.00427666
CAATGC	GCATTG	-0.00432629
AATAGG	CCTATT	-0.00480441
GGCATA	TATGCC	-0.00585824
ATCTCC	GGAGAT	-0.00712479
GAATTC	GAATTC	-0.00815691
AGACGG	CCGTCT	-0.00904675
CCACGC	GCGTGG	-0.00919201
AACATG	CATGTT	-0.00953622
CCTAAA	TTTAGG	-0.00987742
GTAATA	TATTAC	-0.0119356
AGTATC	GATACT	-0.0125772
AGACTC	GAGTCT	-0.013
GGAATA	TATTCC	-0.0136802
GCCCAA	TTGGGC	-0.0142149
GTACTA	TAGTAC	-0.0146913
ACTCTG	CAGAGT	-0.0147347
CCAGAC	GTCTGG	-0.0151726
CGCATC	GATGCG	-0.0155157
CTATTC	GAATAG	-0.0162699
ACGCCG	CGGCGT	-0.0167091
CATATA	TATATG	-0.0167207
AATGCA	TGCATT	-0.0176231
GTAAGA	TCTTAC	-0.0192766
CGTTTA	TAAACG	-0.0211025
AGGCAA	TTGCCT	-0.0211908
AACAAG	CTTGTT	-0.0258222
CTCTTA	TAAGAG	-0.0267476
AATCAA	TTGATT	-0.0267622
ATCGCA	TGCGAT	-0.027696
ACCTTG	CAAGGT	-0.0282112
CCGCGG	CCGCGG	-0.0291128
CCGCTC	GAGCGG	-0.0291877
ACAGCC	GGCTGT	-0.0299997
ATTTCC	GGAAAT	-0.0305428
TAGGGA	TCCCTA	-0.0314592
GACGGC	GCCGTC	-0.0316839
AAAGAG	CTCTTT	-0.031826
CACGTA	TACGTG	-0.0330681
AACGCC	GGCGTT	-0.0330975
AGGAAC	GTTCCT	-0.0341716
ATGTCC	GGACAT	-0.0354124
AACCGG	CCGGTT	-0.0356572
ACACCT	AGGTGT	-0.0360421
ACTGGG	CCCAGT	-0.0364639
ACGAAG	CTTCGT	-0.0364705
AATGCC	GGCATT	-0.0366891
CCTAAC	GTTAGG	-0.0368258
ACGGGC	GCCCGT	-0.0373635
ATGCAG	CTGCAT	-0.0374298
AGCGAT	ATCGCT	-0.0380749
CCGCAC	GTGCGG	-0.038122
CCCGCG	CGCGGG	-0.0381266
CTTCGA	TCGAAG	-0.0382876
CTATTA	TAATAG	-0.0392308
AGCGAG	CTCGCT	-0.0398997
CCCGTC	GACGGG	-0.0399181
AGGCGC	GCGCCT	-0.0400764
GATTTA	TAAATC	-0.0405482
ACCTGC	GCAGGT	-0.0416955
CAGATA	TATCTG	-0.0427384
CTTCGC	GCGAAG	-0.0442139
CACAGG	CCTGTG	-0.0448674
AGGGAT	ATCCCT	-0.0462064
GGTTGA	TCAACC	-0.0465465
AGCCGA	TCGGCT	-0.0489803
CAATTG	CAATTG	-0.0500037
ACGAAC	GTTCGT	-0.0516615
CCCTTA	TAAGGG	-0.0519112
CACTTA	TAAGTG	-0.0521131
CATATG	CATATG	-0.0527264
CATCGG	CCGATG	-0.0527346
AGTTCA	TGAACT	-0.0534455
ACGACG	CGTCGT	-0.0543284
GGGGAA	TTCCCC	-0.0546426
TAGTAA	TTACTA	-0.0551166
AATTAG	CTAATT	-0.0554809
ATTACA	TGTAAT	-0.0555935
ACACCG	CGGTGT	-0.0562929
ACCTCA	TGAGGT	-0.0579941
AATCCA	TGGATT	-0.0581342
CGATAG	CTATCG	-0.0597785
CCGCAG	CTGCGG	-0.0606863
AGGTTG	CAACCT	-0.0607335
CGAATA	TATTCG	-0.061539
ATATAA	TTATAT	-0.0638523
CCCTCG	CGAGGG	-0.0638704
ATCACA	TGTGAT	-0.0651012
ACCATG	CATGGT	-0.0655966
AACGTT	AACGTT	-0.0658342
AAGCGG	CCGCTT	-0.0667367
ATAGGA	TCCTAT	-0.0670543
AGAGCA	TGCTCT	-0.0673599
CTACTC	GAGTAG	-0.0682956
GAAATC	GATTTC	-0.0694398
AAGTGC	GCACTT	-0.0699577
ATAGCG	CGCTAT	-0.0701704
ATGGGG	CCCCAT	-0.070858
GCCCGC	GCGGGC	-0.0715287
AGGGAC	GTCCCT	-0.0719723
AGTGAA	TTCACT	-0.0725951
CCAAGC	GCTTGG	-0.0732254
CTGAGA	TCTCAG	-0.0743591
ATGGAG	CTCCAT	-0.0773409
AATTCA	TGAATT	-0.0774994
ACTCGG	CCGAGT	-0.0776855
CAAACG	CGTTTG	-0.0777886
GAGATA	TATCTC	-0.0787494
AGGGCC	GGCCCT	-0.0788372
CCCACG	CGTGGG	-0.0788661
TCCGGA	TCCGGA	-0.0810271
CCTTCA	TGAAGG	-0.0813939
ACGATA	TATCGT	-0.0820802
ACCCAA	TTGGGT	-0.0831061
ATGGAA	TTCCAT	-0.0833239
ACCCAC	GTGGGT	-0.0841464
AGGTAC	GTACCT	-0.0854836
CCTATA	TATAGG	-0.086062
ATACGG	CCGTAT	-0.0864537
ATGCCC	GGGCAT	-0.0878222
AAGAAG	CTTCTT	-0.087974
CAACCG	CGGTTG	-0.0889145
CAAGTG	CACTTG	-0.0894904
AGTCCG	CGGACT	-0.0919838
CCCGGG	CCCGGG	-0.0946564
CGAAAA	TTTTCG	-0.0947497
GGAAAA	TTTTCC	-0.0955684
ATAGAG	CTCTAT	-0.0966076
AGTAAA	TTTACT	-0.0969407
CTTAGA	TCTAAG	-0.0970607
AGTTCG	CGAACT	-0.0980879
AGCCCT	AGGGCT	-0.0981657
ACGGCA	TGCCGT	-0.098642
GGACGA	TCGTCC	-0.0989889
ACCCGC	GCGGGT	-0.10092
CCCTTC	GAAGGG	-0.10195
ATCTGG	CCAGAT	-0.102409
GAGGGA	TCCCTC	-0.102948
CTCATC	GATGAG	-0.102964
ACATGG	CCATGT	-0.103672
AGCCCG	CGGGCT	-0.104094
CCACGG	CCGTGG	-0.104482
GGTGGA	TCCACC	-0.105182
ATGTTA	TAACAT	-0.106179
TAAAGA	TCTTTA	-0.107535
ACTGTG	CACAGT	-0.108018
AAGCAC	GTGCTT	-0.109325
GTTTTA	TAAAAC	-0.110372
ACAGAT	ATCTGT	-0.110552
CACCTG	CAGGTG	-0.110708
AATCAC	GTGATT	-0.111937
ACGGCC	GGCCGT	-0.112613
CTAAAA	TTTTAG	-0.114212
CTCAGA	TCTGAG	-0.114718
GGGCAA	TTGCCC	-0.115227
CATGGC	GCCATG	-0.11542
ACTTCA	TGAAGT	-0.115577
AAGCAA	TTGCTT	-0.115663
GTTGGA	TCCAAC	-0.116162
AGAAGG	CCTTCT	-0.117373
CCAGAG	CTCTGG	-0.117989
TTCGAA	TTCGAA	-0.11967
CTCTAA	TTAGAG	-0.119678
ACATTC	GAATGT	-0.119897
ACGCGC	GCGCGT	-0.119905
ATGAAT	ATTCAT	-0.120194
ATCGTA	TACGAT	-0.120231
CCCAGA	TCTGGG	-0.121584
GGCAAA	TTTGCC	-0.123021
AAACCG	CGGTTT	-0.12312
CAAGGA	TCCTTG	-0.123786
ATACAG	CTGTAT	-0.123892
AACTAG	CTAGTT	-0.124982
CCACCG	CGGTGG	-0.126299
AGGAAG	CTTCCT	-0.126691
AGCACT	AGTGCT	-0.126844
ACGCAT	ATGCGT	-0.127391
CGAGCG	CGCTCG	-0.129128
ACTGAT	ATCAGT	-0.130261
AGCTCG	CGAGCT	-0.13051
ACGACA	TGTCGT	-0.131148
AGCGTG	CACGCT	-0.131518
AAGAAC	GTTCTT	-0.132385
CGCGGA	TCCGCG	-0.132691
CACCAC	GTGGTG	-0.132934
AACATA	TATGTT	-0.133911
AGGAGA	TCTCCT	-0.134387
AATAGA	TCTATT	-0.136216
CGATCC	GGATCG	-0.13675
ACTGAA	TTCAGT	-0.136887
CATTTA	TAAATG	-0.136987
GGATCC	GGATCC	-0.138626
CCGTCC	GGACGG	-0.138632
GGGCCA	TGGCCC	-0.139954
AAAGGA	TCCTTT	-0.140891
ACAGAG	CTCTGT	-0.140893
AGCTAT	ATAGCT	-0.141773
AAGTTG	CAACTT	-0.145015
ATGACA	TGTCAT	-0.145114
CTATAA	TTATAG	-0.14619
AAGGAG	CTCCTT	-0.14682
ATGTCG	CGACAT	-0.149022
CGTTTC	GAAACG	-0.14906
AAAGGG	CCCTTT	-0.149242
CGGCTC	GAGCCG	-0.14972
AGGACT	AGTCCT	-0.150471
AGGCTC	GAGCCT	-0.15197
AAAACA	TGTTTT	-0.15265
CTCGCC	GGCGAG	-0.153063
CAAGCC	GGCTTG	-0.154184
ACTATG	CATAGT	-0.154833
ACGCAG	CTGCGT	-0.155041
CGTGGC	GCCACG	-0.155448
ACAGAA	TTCTGT	-0.155672
CCGCAA	TTGCGG	-0.155709
ATCACC	GGTGAT	-0.157782
CCGCGC	GCGCGG	-0.157829
CGAACG	CGTTCG	-0.158978
CCGGCG	CGCCGG	-0.159411
CTTGGC	GCCAAG	-0.161049
ACAACG	CGTTGT	-0.161389
ATGCTC	GAGCAT	-0.163725
ACATAG	CTATGT	-0.165063
GATCCA	TGGATC	-0.165912
CTTGGA	TCCAAG	-0.169111
ATAACG	CGTTAT	-0.169782
CGGCCG	CGGCCG	-0.170699
GAGTAA	TTACTC	-0.170962
ACTAAC	GTTAGT	-0.171111
CTTAAA	TTTAAG	-0.172141
CACAGA	TCTGTG	-0.173876
AGTAAG	CTTACT	-0.174206
AGCCTG	CAGGCT	-0.174594
ACGGAA	TTCCGT	-0.174921
CGCCGC	GCGGCG	-0.175049
CAATTA	TAATTG	-0.176649
CATCAG	CTGATG	-0.178704
CTTACA	TGTAAG	-0.179555
GAGCTA	TAGCTC	-0.180822
ATTTTC	GAAAAT	-0.182189
AATCCC	GGGATT	-0.185524
CTGGTA	TACCAG	-0.186155
TAACGA	TCGTTA	-0.186432
ACACGG	CCGTGT	-0.187328
CCGGTC	GACCGG	-0.187352
AACAAA	TTTGTT	-0.188025
GAGATC	GATCTC	-0.188533
ATCGTC	GACGAT	-0.188979
CATTGG	CCAATG	-0.189732
GAATCC	GGATTC	-0.192221
CTCGGA	TCCGAG	-0.192687
GGGATA	TATCCC	-0.192704
AATCCG	CGGATT	-0.19342
AGCACA	TGTGCT	-0.194019
AGATTC	GAATCT	-0.195456
CCGTCA	TGACGG	-0.196588
AGTTCC	GGAACT	-0.196886
ATGAGC	GCTCAT	-0.197293
GGATTA	TAATCC	-0.19907
ACCCCG	CGGGGT	-0.199678
ATACTC	GAGTAT	-0.200264
ATCAAT	ATTGAT	-0.200396
CACGGG	CCCGTG	-0.201231
CGGTCC	GGACCG	-0.202452
AATCGA	TCGATT	-0.20257
ATCGTG	CACGAT	-0.204441
ATTTAC	GTAAAT	-0.2057
AACACG	CGTGTT	-0.206054
ACGGTG	CACCGT	-0.206054
AAGCCC	GGGCTT	-0.208582
AGTACG	CGTACT	-0.211262
GCTATA	TATAGC	-0.211458
AAGGTC	GACCTT	-0.21321
CGCCCG	CGGGCG	-0.213345
GGGGCA	TGCCCC	-0.214703
CGGGGC	GCCCCG	-0.216148
CTTCTA	TAGAAG	-0.216782
GGCACC	GGTGCC	-0.218055
CACTGG	CCAGTG	-0.218849
CAGTAA	TTACTG	-0.219883
CGAGCA	TGCTCG	-0.220025
ACTAAT	ATTAGT	-0.220313
GAATTA	TAATTC	-0.221318
AGTTGC	GCAACT	-0.221585
AGCAAA	TTTGCT	-0.222711
AGAATG	CATTCT	-0.224785
ATTATC	GATAAT	-0.226473
AAAGAT	ATCTTT	-0.226889
ATCATA	TATGAT	-0.227573
CGCGCC	GGCGCG	-0.229468
ACCCCC	GGGGGT	-0.23037
ACCGCG	CGCGGT	-0.231973
AGAGAT	ATCTCT	-0.232345
ACGGAC	GTCCGT	-0.232449
CCAAAA	TTTTGG	-0.23312
CTAGTC	GACTAG	-0.233287
GAGGAA	TTCCTC	-0.234304
ATCGAT	ATCGAT	-0.234925
AGACAG	CTGTCT	-0.237348
ACGTGC	GCACGT	-0.237767
CAGTGA	TCACTG	-0.238921
CTAGAC	GTCTAG	-0.240489
AGACAC	GTGTCT	-0.241982
GAAGCC	GGCTTC	-0.24577
GTTAGA	TCTAAC	-0.246132
GCACTA	TAGTGC	-0.246681
AAGTCC	GGACTT	-0.247043
CCACGA	TCGTGG	-0.248032
AGACTA	TAGTCT	-0.249618
AATCAG	CTGATT	-0.250208
AAGTCA	TGACTT	-0.251636
CAAACC	GGTTTG	-0.25185
CCAGTA	TACTGG	-0.252807
ACCTTA	TAAGGT	-0.253621
GTCGGA	TCCGAC	-0.254537
CCACAC	GTGTGG	-0.255261
ATTTAA	TTAAAT	-0.256071
AGACGA	TCGTCT	-0.257205
CATAGA	TCTATG	-0.257986
ACCCCT	AGGGGT	-0.258567
ACCACT	AGTGGT	-0.258843
ACAGCT	AGCTGT	-0.259972
ACATCG	CGATGT	-0.260908
CCTGCC	GGCAGG	-0.262734
CTTTAA	TTAAAG	-0.26376
CCACTC	GAGTGG	-0.264099
ATTGTC	GACAAT	-0.266175
GATCCC	GGGATC	-0.2662
ATTAGA	TCTAAT	-0.267175
AACGTA	TACGTT	-0.267318
AATCGC	GCGATT	-0.268709
CCAGAA	TTCTGG	-0.269229
AGCGCG	CGCGCT	-0.269537
AAAAGG	CCTTTT	-0.269594
AGACCC	GGGTCT	-0.270426
GCATGA	TCATGC	-0.27069
GGGGAC	GTCCCC	-0.271389
ATTCAG	CTGAAT	-0.271858
ATATAC	GTATAT	-0.271887
ACAGGT	ACCTGT	-0.272563
CCTCAC	GTGAGG	-0.272643
CCTACC	GGTAGG	-0.275131
CCGGAG	CTCCGG	-0.276176
GTTTAA	TTAAAC	-0.276726
ACGTTC	GAACGT	-0.277473
ACCAAA	TTTGGT	-0.277485
CAAATC	GATTTG	-0.278801
CTAAAG	CTTTAG	-0.278903
AGATAG	CTATCT	-0.280107
AGAGAA	TTCTCT	-0.281126
GATAGA	TCTATC	-0.281469
GATCTA	TAGATC	-0.281919
AATACC	GGTATT	-0.282371
CAGCCC	GGGCTG	-0.283221
CCGGGA	TCCCGG	-0.283223
AATGCT	AGCATT	-0.283546
GACGAC	GTCGTC	-0.283924
ATCTGC	GCAGAT	-0.285403
AGGGGA	TCCCCT	-0.287459
CCATAC	GTATGG	-0.289894
CTGGGC	GCCCAG	-0.290747
CAGGTA	TACCTG	-0.291297
ACAGTA	TACTGT	-0.292204
AAAGTA	TACTTT	-0.292455
TACCGA	TCGGTA	-0.293261
AAGCCG	CGGCTT	-0.293326
CCCTAC	GTAGGG	-0.294268
ACGAGT	ACTCGT	-0.294673
CAACTA	TAGTTG	-0.294914
AGTTTA	TAAACT	-0.296253
TAGTCA	TGACTA	-0.29746
AATCTC	GAGATT	-0.297849
CCGTGA	TCACGG	-0.298622
AGGTGG	CCACCT	-0.299611
ATTCTC	GAGAAT	-0.301945
AAGAGT	ACTCTT	-0.302366
CCGTTC	GAACGG	-0.303887
ACAATA	TATTGT	-0.304149
ATAAGG	CCTTAT	-0.307824
AACCCG	CGGGTT	-0.30809
AAGGAC	GTCCTT	-0.309334
AGCACG	CGTGCT	-0.310185
ATAGTC	GACTAT	-0.310432
ACGCCT	AGGCGT	-0.310873
CGAAGC	GCTTCG	-0.312664
CCAAAC	GTTTGG	-0.313755
ACCCAT	ATGGGT	-0.314408
AGCGGA	TCCGCT	-0.31541
AGCCAT	ATGGCT	-0.315503
ACTGTC	GACAGT	-0.319402
ATCCCA	TGGGAT	-0.319408
ACTAAG	CTTAGT	-0.321047
AGCCGG	CCGGCT	-0.322617
AGTGTC	GACACT	-0.322731
TATGGA	TCCATA	-0.323539
AACCGC	GCGGTT	-0.324529
AACCTA	TAGGTT	-0.328255
ACGTAT	ATACGT	-0.33435
ACTCTA	TAGAGT	-0.335119
TCGGAA	TTCCGA	-0.336246
ACCTTC	GAAGGT	-0.338197
CCAGCG	CGCTGG	-0.338943
AGCGTC	GACGCT	-0.340737
CACCGG	CCGGTG	-0.342372
CTGATA	TATCAG	-0.345198
ATACAT	ATGTAT	-0.346029
CACCTC	GAGGTG	-0.356615
ACACTC	GAGTGT	-0.357228
ACTCTC	GAGAGT	-0.357919
AACGCT	AGCGTT	-0.359953
CACTCG	CGAGTG	-0.361049
AAGGAA	TTCCTT	-0.361994
CTTTCC	GGAAAG	-0.3627
AACACA	TGTGTT	-0.364772
ACGCTG	CAGCGT	-0.365502
AATGGT	ACCATT	-0.365907
CTGATC	GATCAG	-0.367922
AGGGGC	GCCCCT	-0.369412
ACAGTC	GACTGT	-0.370205
ACAAAG	CTTTGT	-0.371361
ACGGAT	ATCCGT	-0.372266
CAGCAA	TTGCTG	-0.372471
ATGTTG	CAACAT	-0.372496
ATTGGG	CCCAAT	-0.372714
GTGATA	TATCAC	-0.37486
ATGCAT	ATGCAT	-0.375863
CGGCCC	GGGCCG	-0.37613
AGGCCG	CGGCCT	-0.378348
CAGGAC	GTCCTG	-0.378691
CGGTCA	TGACCG	-0.378805
ACGCGT	ACGCGT	-0.38152
AAACCA	TGGTTT	-0.381981
ACATAA	TTATGT	-0.382183
ACCGAC	GTCGGT	-0.384106
TATATA	TATATA	-0.385212
CTTTTC	GAAAAG	-0.386062
AGTATA	TATACT	-0.39548
ATCATC	GATGAT	-0.396035
ATATCG	CGATAT	-0.397081
ACTATA	TATAGT	-0.397192
CTCATA	TATGAG	-0.397394
CAAAAG	CTTTTG	-0.397538
AATTCT	AGAATT	-0.399795
CATTAA	TTAATG	-0.4004
AAATCA	TGATTT	-0.401703
CCATCA	TGATGG	-0.402059
CACCAA	TTGGTG	-0.402253
GAACCC	GGGTTC	-0.403035
ACAAAA	TTTTGT	-0.404478
AGACCT	AGGTCT	-0.406073
AACGAT	ATCGTT	-0.407971
GAAAGA	TCTTTC	-0.413453
TAGATA	TATCTA	-0.414581
AACTGA	TCAGTT	-0.414646
TCCAGA	TCTGGA	-0.414903
CGCGGC	GCCGCG	-0.416018
ACTCCT	AGGAGT	-0.416462
GGTCCA	TGGACC	-0.417641
ACTTCG	CGAAGT	-0.41832
AGCGCT	AGCGCT	-0.418604
CATCCC	GGGATG	-0.42026
AAGCCT	AGGCTT	-0.421423
CAGTTA	TAACTG	-0.421888
ATTAAA	TTTAAT	-0.422037
AGAGCC	GGCTCT	-0.422922
CCATCC	GGATGG	-0.424271
AGTTTC	GAAACT	-0.424463
CCATCG	CGATGG	-0.425403
ATTTTA	TAAAAT	-0.425531
AATGGG	CCCATT	-0.42639
ACGACC	GGTCGT	-0.428035
CCGAGA	TCTCGG	-0.428841
CGTGGA	TCCACG	-0.42959
ACGCCA	TGGCGT	-0.429623
AACTGC	GCAGTT	-0.430102
ATTATA	TATAAT	-0.430614
CAGCCG	CGGCTG	-0.430693
AAACTG	CAGTTT	-0.432258
ATATCA	TGATAT	-0.432611
AGCAAT	ATTGCT	-0.433365
ATACTA	TAGTAT	-0.433504
CCCCCC	GGGGGG	-0.433549
ATCGGA	TCCGAT	-0.433641
CCAGGC	GCCTGG	-0.434338
TCTTCA	TGAAGA	-0.435806
ATAAAA	TTTTAT	-0.436203
AGGTGC	GCACCT	-0.436606
ATAGAA	TTCTAT	-0.43855
GACCCA	TGGGTC	-0.439032
AATGTA	TACATT	-0.440726
ATTTCA	TGAAAT	-0.440917
ACAGTG	CACTGT	-0.443372
AAGATG	CATCTT	-0.445352
GAGGAC	GTCCTC	-0.451937
AAAAGC	GCTTTT	-0.452692
CTATGA	TCATAG	-0.452778
ATATGA	TCATAT	-0.454104
ATGGAC	GTCCAT	-0.458167
CACGAC	GTCGTG	-0.464555
CAGAAG	CTTCTG	-0.466157
AATCCT	AGGATT	-0.4694
AAGAGG	CCTCTT	-0.472242
AGTGTG	CACACT	-0.472429
AGCTTG	CAAGCT	-0.472436
AAAGCG	CGCTTT	-0.473134
CTTCCA	TGGAAG	-0.478495
ATGGTG	CACCAT	-0.480491
CACCCC	GGGGTG	-0.484497
AAGTTC	GAACTT	-0.485436
ATGTCA	TGACAT	-0.486498
ACTGGA	TCCAGT	-0.489332
AGGTAT	ATACCT	-0.48956
ATTCTA	TAGAAT	-0.49092
GGGCCC	GGGCCC	-0.491921
GATGAA	TTCATC	-0.49316
CTTATA	TATAAG	-0.49557
AACCAG	CTGGTT	-0.496779
CCTAGG	CCTAGG	-0.496876
AGTGGA	TCCACT	-0.497541
GATGCC	GGCATC	-0.498129
AGCCCC	GGGGCT	-0.498923
AGAGTG	CACTCT	-0.49901
CAGTGC	GCACTG	-0.49929
AATACG	CGTATT	-0.499496
AATATA	TATATT	-0.500584
AGCCTC	GAGGCT	-0.501365
TAAGTA	TACTTA	-0.501455
AATGTG	CACATT	-0.501518
ATGCAC	GTGCAT	-0.502054
AGGTCA	TGACCT	-0.502251
AATAAA	TTTATT	-0.502565
AGGCTG	CAGCCT	-0.506387
ACCAGT	ACTGGT	-0.506473
CACGTC	GACGTG	-0.508253
AAACAG	CTGTTT	-0.510588
AACGGC	GCCGTT	-0.5106
AACGCG	CGCGTT	-0.511979
AGAATC	GATTCT	-0.514332
AAAAAA	TTTTTT	-0.515537
GGGTAC	GTACCC	-0.516554
AGGATG	CATCCT	-0.518349
ATGCCA	TGGCAT	-0.518379
ACAACC	GGTTGT	-0.518911
ATCAAG	CTTGAT	-0.523568
ATGAGG	CCTCAT	-0.524418
ATATAT	ATATAT	-0.525172
AGGTAA	TTACCT	-0.525536
AACACC	GGTGTT	-0.527055
AGGGAA	TTCCCT	-0.529558
CGGGAC	GTCCCG	-0.530601
ATTGTG	CACAAT	-0.533056
AAGGTG	CACCTT	-0.533062
ATCCTC	GAGGAT	-0.533131
CGGGGA	TCCCCG	-0.534736
AGCGGC	GCCGCT	-0.535989
ACCTCT	AGAGGT	-0.537819
ATTTGG	CCAAAT	-0.538064
AGATCC	GGATCT	-0.53917
ATAATA	TATTAT	-0.541233
ATTCGG	CCGAAT	-0.542014
AAGCTG	CAGCTT	-0.544683
CAATCC	GGATTG	-0.54582
CTAGAA	TTCTAG	-0.547256
AGGGTA	TACCCT	-0.548135
CTAAGA	TCTTAG	-0.551049
ATACTG	CAGTAT	-0.553292
ACCTGG	CCAGGT	-0.55716
ACGGAG	CTCCGT	-0.561835
AGAATA	TATTCT	-0.567763
CAGTGG	CCACTG	-0.568232
GACCCC	GGGGTC	-0.57
ACTAGT	ACTAGT	-0.572633
AACAGG	CCTGTT	-0.572648
AACCTG	CAGGTT	-0.578163
CGACTA	TAGTCG	-0.581004
ACCGAG	CTCGGT	-0.582414
ATGAAG	CTTCAT	-0.583772
CCAGGG	CCCTGG	-0.587386
AAATTA	TAATTT	-0.588907
ATTAAT	ATTAAT	-0.590849
AGTCAT	ATGACT	-0.602277
ATATTA	TAATAT	-0.60238
AAACGC	GCGTTT	-0.602418
ATTCCC	GGGAAT	-0.603538
AAAGTG	CACTTT	-0.60449
AGAAAA	TTTTCT	-0.604559
ACCATA	TATGGT	-0.605159
ACTGCT	AGCAGT	-0.608352
AACAGA	TCTGTT	-0.608463
AAAGCC	GGCTTT	-0.609219
ATGTGG	CCACAT	-0.61074
AGGCGG	CCGCCT	-0.611689
AATGTC	GACATT	-0.613756
ACACTA	TAGTGT	-0.615032
CTGGAC	GTCCAG	-0.619145
AATTCC	GGAATT	-0.620161
ACGTTA	TAACGT	-0.621402
AAGCTC	GAGCTT	-0.622398
AATAAC	GTTATT	-0.624093
ATTATG	CATAAT	-0.624281
ACAGGG	CCCTGT	-0.626274
CAATAA	TTATTG	-0.62708
AAGTGT	ACACTT	-0.632426
AATAGC	GCTATT	-0.636651
AGCTGG	CCAGCT	-0.6367
CAGCTA	TAGCTG	-0.638015
CCGGGC	GCCCGG	-0.63918
CGACCC	GGGTCG	-0.64314
AAAGGC	GCCTTT	-0.646312
AGATAA	TTATCT	-0.646574
AACGAG	CTCGTT	-0.647295
CAGGGC	GCCCTG	-0.647324
AGGTTA	TAACCT	-0.647352
ACGAAA	TTTCGT	-0.647445
TATTAA	TTAATA	-0.648642
AGGAAT	ATTCCT	-0.649392
AAAAAC	GTTTTT	-0.65041
AACCAC	GTGGTT	-0.651954
CTTTTA	TAAAAG	-0.653074
TATCCA	TGGATA	-0.653349
CCGGAC	GTCCGG	-0.656179
ATAACC	GGTTAT	-0.659775
CAACTC	GAGTTG	-0.662078
AATTTA	TAAATT	-0.663659
AAAGTC	GACTTT	-0.664527
AAACTA	TAGTTT	-0.664555
AACCGT	ACGGTT	-0.664962
AAAAGA	TCTTTT	-0.66564
AGTGAT	ATCACT	-0.66675
CAAATA	TATTTG	-0.669444
ATCCGA	TCGGAT	-0.669624
ACATCT	AGATGT	-0.67354
ATCCTG	CAGGAT	-0.679468
AGACAT	ATGTCT	-0.684161
AACGGT	ACCGTT	-0.690506
ATATAG	CTATAT	-0.69099
AAGTTA	TAACTT	-0.693319
CACGCA	TGCGTG	-0.695375
AATTGA	TCAATT	-0.69587
ATAATG	CATTAT	-0.697691
AACTCT	AGAGTT	-0.699103
ACCATC	GATGGT	-0.701674
AAGATA	TATCTT	-0.702643
CATGAG	CTCATG	-0.707135
CACCGA	TCGGTG	-0.708192
CCAACG	CGTTGG	-0.710124
AGGCAT	ATGCCT	-0.711287
TCTAGA	TCTAGA	-0.712691
GGAGAA	TTCTCC	-0.713
AAGTCT	AGACTT	-0.717473
GGAACC	GGTTCC	-0.721805
ACAAGT	ACTTGT	-0.725833
CCACAG	CTGTGG	-0.735025
ACAAAC	GTTTGT	-0.735837
AAACCT	AGGTTT	-0.739191
AAATAC	GTATTT	-0.741229
AGATGA	TCATCT	-0.743486
AGAGTA	TACTCT	-0.747138
AACCCT	AGGGTT	-0.748169
CGAGCC	GGCTCG	-0.748901
AGAAAC	GTTTCT	-0.752186
ACAACT	AGTTGT	-0.753951
ATTAGG	CCTAAT	-0.75762
AATTCG	CGAATT	-0.760282
ATGTTC	GAACAT	-0.769285
AGTCTG	CAGACT	-0.775937
ACCTCC	GGAGGT	-0.778467
ACGACT	AGTCGT	-0.781039
ATGGTC	GACCAT	-0.7837
CAAAAA	TTTTTG	-0.785532
ATGCTG	CAGCAT	-0.78765
AAAATA	TATTTT	-0.788632
AGTAAT	ATTACT	-0.789803
AATCTA	TAGATT	-0.79098
AACGTG	CACGTT	-0.795276
ACACAT	ATGTGT	-0.795693
AAATAA	TTATTT	-0.798768
CCAAAG	CTTTGG	-0.801989
AACATT	AATGTT	-0.806445
AGCGGG	CCCGCT	-0.811787
ATATTC	GAATAT	-0.820288
CCCGGC	GCCGGG	-0.825083
ACCGGC	GCCGGT	-0.837365
AACGGG	CCCGTT	-0.843739
AAGATC	GATCTT	-0.849821
CGGACC	GGTCCG	-0.850049
AGATTA	TAATCT	-0.855254
AAATTT	AAATTT	-0.857815
ATAGTG	CACTAT	-0.87247
ACCCGT	ACGGGT	-0.876078
GAGTTA	TAACTC	-0.888378
AATAGT	ACTATT	-0.888637
AGCATC	GATGCT	-0.889308
AACCTC	GAGGTT	-0.891147
AGATTG	CAATCT	-0.893525
AACAAT	ATTGTT	-0.898783
AACGTC	GACGTT	-0.900821
AAACGA	TCGTTT	-0.905475
ACTTTA	TAAAGT	-0.907221
CAAGTA	TACTTG	-0.916309
AAGACT	AGTCTT	-0.921061
AACTGG	CCAGTT	-0.923075
AAATAG	CTATTT	-0.924307
AAAACC	GGTTTT	-0.935365
AACCCA	TGGGTT	-0.941603
CCAGGA	TCCTGG	-0.943594
ACGATG	CATCGT	-0.946055
AGTCTC	GAGACT	-0.948442
AACACT	AGTGTT	-0.955183
ACCGAA	TTCGGT	-0.956442
AAGTAT	ATACTT	-0.956474
ATAATC	GATTAT	-0.957689
AACAGT	ACTGTT	-0.960365
AATGCG	CGCATT	-0.962095
AGAGCT	AGCTCT	-0.962778
AAATCG	CGATTT	-0.966612
AAACAC	GTGTTT	-0.967436
AATCTG	CAGATT	-0.96851
AAATCC	GGATTT	-0.974198
AAACCC	GGGTTT	-0.97485
AGTTTG	CAAACT	-0.975189
CACGGC	GCCGTG	-0.976893
AAGCAT	ATGCTT	-0.984389
ACTTTC	GAAAGT	-0.987428
AATTGG	CCAATT	-0.992405
AGAACT	AGTTCT	-0.994822
AATAAG	CTTATT	-0.994993
ACGGTA	TACCGT	-0.995179
ATAGAT	ATCTAT	-0.999786
ACTTAC	GTAAGT	-1.00156
CCGCCA	TGGCGG	-1.00649
ACATTA	TAATGT	-1.00972
AACAAC	GTTGTT	-1.00984
ACATGT	ACATGT	-1.01227
ACGTCT	AGACGT	-1.01782
AATTAA	TTAATT	-1.02547
ATAAAC	GTTTAT	-1.02593
AAAAAG	CTTTTT	-1.02673
ATTTCG	CGAAAT	-1.02707
AATTAC	GTAATT	-1.03531
AAAGCT	AGCTTT	-1.03569
ACCGTC	GACGGT	-1.03757
ACGTCG	CGACGT	-1.03862
ATAAAG	CTTTAT	-1.04148
ATCCAT	ATGGAT	-1.04664
CGCCGA	TCGGCG	-1.05526
AAGGAT	ATCCTT	-1.05632
AAGGGT	ACCCTT	-1.05663
AAATGC	GCATTT	-1.05726
AATTTG	CAAATT	-1.05836
AGATCT	AGATCT	-1.06538
GGGGTA	TACCCC	-1.06646
ATAGTA	TACTAT	-1.06805
AATACA	TGTATT	-1.07151
ACCGTG	CACGGT	-1.07802
AAGATT	AATCTT	-1.07999
AATCGT	ACGATT	-1.08073
[truncated: 82 more rows]
