# Supplementary material for: Hypomethylated domain-enriched DNA motifs prepattern the accessible nucleosome organization in teleosts
Source: Epigenetics Chromatin. 2017 Sep 20;10:44. doi: 10.1186/s13072-017-0152-2 (PMC5607494; doi:10.1186/s13072-017-0152-2)
Supplement: Supplementary file 6 — Additional file 6. Known TF binding motifs similar to top 20 SVMDNaseI 6-mers. Top 20 6-mers are listed with known TF motifs. [file 13072_2017_152_MOESM6_ESM.xlsx]

## Sheet: Sheet1
Additional file 6: Known TF binding motifs similar to top 20 SVM (DNaseI) 6-mers
k-mer	reverse-complement	SVM weight	Similar TF motifs (q-value < 0.1)
GCTAAC	GTTAGC	4.10711
CGGAAG	CTTCCG	3.60502	GABPA, ELK4, EHF
GCTAGC	GCTAGC	3.02203
CGGAAA	TTTCCG	2.54039
ACTAGA	TCTAGT	2.49389
CCGGAA	TTCCGG	2.42641	GABPA, ELK1, ELK4, EHF
CACTAG	CTAGTG	2.36432
ACGTCA	TGACGT	2.35976	ATF1, JUNDM2, CREB1
TAGCAA	TTGCTA	2.30388	RFX3, RFX4, RFX7
CTAGCA	TGCTAG	2.30003
CACGTG	CACGTG	2.20343	MYC, MYC::MAX, MAX, ARNT, HIF1A::ARNT, BHLHB2, BHLHE40, USF1, USF2
CGTCAC	GTGACG	2.19919
ACTTCC	GGAAGT	2.18764	GABPA, ELK4, ETS1, ELF1, ELF3, ELF5, ERG, EHF, FEV, SPI1, FLI1,
ATGCTA	TAGCAT	2.16952
GCGCCA	TGGCGC	2.11821	E2F2, E2F3
TAGCTA	TAGCTA	2.06865
GGCCTA	TAGGCC	2.00045
GCGAGA	TCTCGC	1.97117	ZBTB33
AGCTAG	CTAGCT	1.95752
CTAGTA	TACTAG	1.9469
